# Supplementary material for: Effect of Landscape Composition and Invasive Plants on Pollination Networks of Smallholder Orchards in Northeastern Thailand
Source: Plants (Basel). 2022 Jul 29;11(15):1976. doi: 10.3390/plants11151976 (PMC9370323; doi:10.3390/plants11151976)
Supplement: Supplementary file 1 [file plants-11-01976-s001.zip]

Archive with 1 entries (1 files):
- plants-1834977-supplementary.pdf
